# Supplementary material for: Oxidovanadium(V) Schiff Base Complexes Derived from Chiral 3-amino-1,2-propanediol Enantiomers: Synthesis, Spectroscopic Studies, Catalytic and Biological Activity
Source: Int J Mol Sci. 2024 May 3;25(9):5010. doi: 10.3390/ijms25095010 (PMC11084397; doi:10.3390/ijms25095010)
Supplement: Supplementary file 1 [file ijms-25-05010-s001.zip]

Archive with 1 entries (1 files):
- ijms-2955877-supplementary.pdf
